# Supplementary material for: An In Vitro Analysis of TKI-Based Sequence Therapy in Renal Cell Carcinoma Cell Lines
Source: Int J Mol Sci. 2023 Mar 15;24(6):5648. doi: 10.3390/ijms24065648 (PMC10058472; doi:10.3390/ijms24065648)
Supplement: Supplementary file 1 [file ijms-24-05648-s001.zip]

Archive with 1 entries (1 files):
- ijms-2199303-supplementary.pdf
